# Supplementary material for: Antimicrobial Drug Resistance in Blood Culture Isolates at a Tertiary Hospital, Uganda
Source: Emerg Infect Dis. 2018 Jan;24(1):174–5. doi: 10.3201/eid2401.171112 (PMC5749445; doi:10.3201/eid2401.171112)
Supplement: Technical Appendix — Antibiogram of bacterial isolates at Mulago Regional Hospital, Kampala, Uganda, 2013–2014. [file 17-1112-Techapp-s1.xlsx]

## Sheet: Table 1
	Technical Appendix
	Antibiogram of bacterial isolates at Mulago Regional Hospital, Kampala, Uganda, 2013 to 2014
						Gram-Positive Organisms								Gram-Negative Organisms
		Organisms isolated	Staphylococcus aureus (MSSA)	Staphylococcus aureus (MRSA)	Coagulase (-) Staphylococcus	Staphylococcus spp.	Streptococcus pneumonia	Streptococcus viridans	Enterococcus spp.	Escherichia coli	Klebsiella pneumoniae	Enterobacter spp.	Acinetobacter spp.	nontyphoidal Salmonella	Salmonella ser. Typhi	Pseudomonas aeruginosa	Citrobacter fruendii	Citrobacter spp.	Haemophilus infleunzae
		# Positive blood culture isolates	54	41	108	11	7	8	18	47	36	17	13	12	5	3	3	2	2
	β-lactams	Penicillin G 10 units	17	0	10	0 of 7	0 of 4	4 of 4	0 of 1	0 of 1
		Oxacillin 1 μg	3 of 6	0	0	0 of 1	1 of 4	0 of 3	0 of 3
		Ampicillin 10 μg	0	0 of 2	0 of 8	0 of 3		1 of 1	18	3	0	6	0 of 6	27	3 of 4	0 of 1	1 of 3	0 of 2	0 of 2
		Amoxicillin-clavulanic acid	91	0 of 7	1 of 3					15	3	0	0 of 4	4 of 5	3 of 3	0 of 1	2 of 3		1 of 1
		Imipenem 10 μg								81	80	75	7 of 8	4 of 4	1 of 1	2 of 2	2 of 2
		Meropenem 10 μg								55	18	1 of 4	4 of 4	3 of 3	3 of 4	1 of 1	1 of 1	1 of 1	1 of 1
		Piperacillin 100 μg										0 of 2	2 of 4			2 of 3
		Pip/Tazo			3 of 7					80	64	6 of 8	6 of 7		2 of 3	3 of 3	1 of 1	1 of 1
	Cephalosporins	Cefuroxime axetil 30 μg	93	0 of 5						17	8	1 of 5	0 of 3	5 of 5	2 of 4		0 of 1	0 of 1	0 of 1
		Ceftriaxone 30 μg (3rd gen.)	5 of 5	0 of 3	20		4 of 4	3 of 5	0 of 1	33	15	2 of 6	1 of 8	5 of 5	3 of 5	0 of 1	0 of 1		2 of 2
		Ceftazidime 30 μg (3rd gen.)			2 of 10					41	11	21	3 of 10	3 of 3	3 of 4	2 of 2	2 of 3	2 of 2
		Cefotaxime 30 μg (3rd gen.)								28	15	1 of 8	0 of 2	7 of 8			2 of 2	1 of 2
		Cefipime 30 μg (4th gen.)								2 of 3		1 of 1	1 of 1			0 of 2
	Ribosome inhibitors	Chloramphenicol 5 μg	64	40	56	4 of 10	6 of 7	5 of 7	21	56	17	25	0 of 6	60	2 of 3		0 of 1	1 of 1	0 of 2
		Amikacin 30 μg		1 of 1	3 of 4				0 of 1	75	86	5 of 8	7 of 7	1 of 1	3 of 3	2 of 2	2 of 2
		Gentamicin 10 μg	85	25	54	4 of 10	0 of 1	0 of 2	31	31	19	27	62	5 of 7	1 of 4	2 of 2	2 of 3	1 of 1
		Tetracycline 30 μg	4 of 9	35	47	3 of 9	6 of 6	4 of 7	0	0 of 6	1 of 1	1 of 2							1 of 2
		Erythromycin 15 μg	40	7	21	1 of 6	3 of 5	3 of 6	0
		Clindamycin 2 μg	62	55	60	6 of 8	3 of 3	6 of 6	0 of 4
	Other	Trim/Sulfa 1.25/23.5 μg	15	4	7	1 of 9	0 of 6	0 of 3	0 of 6	3	0	29	9	27	3 of 4	0 of 1	1 of 2	1 of 2	1 of 1
		Vancomycin	100	76	76	7 of 9		4 of 4	69			0 of 1
		Ciprofloxacin 5 μg	69	14	48	5 of 10	1 of 1		0 of 7	39	23	36	64	7 of 8	2 of 3	2 of 2	2 of 3	1 of 1	1 of 1
		Linezolid 30 μg	1 of 1	92	89	4 of 4			1 of 1	1 of 1
	Blood culture isolates and antibiotic susceptibility at Mulago National Referral Hospital in Kampala, Uganda from June 2013 to October 2014. Percentages are shown only if greater than 10 isolates were tested for susceptibility.
